# Supplementary material for: Commitment to Sustainable Development Goals in marketing communications of ferry companies
Source: PLoS One. 2024 Dec 2;19(12):e0312767. doi: 10.1371/journal.pone.0312767 (PMC11611085; doi:10.1371/journal.pone.0312767)
Supplement: S1 Table — (XLSX) [file pone.0312767.s001.xlsx]

## Sheet: Liczba odpowiedzi 1
Sygnatura czasowa	Pani/Pana doświadczenie zawodowe w obszarze transportu morskiego/turystyki (w latach)	Czy przewoźnicy promowi powinni się odwoływać do Celów Zrównoważonego Rozwoju ONZ (17 SDG) w swojej komunikacji marketingowej?	Czy przewoźnicy promowi na swoich stronach internetowych powinni zawierać informacje o: [Emisji zanieczyszczeń powietrza]	Czy przewoźnicy promowi na swoich stronach internetowych powinni zawierać informacje o: [Emisji gazów cieplarnianych]	Czy przewoźnicy promowi na swoich stronach internetowych powinni zawierać informacje o: [Zużyciu energii i wody]	Czy przewoźnicy promowi na swoich stronach internetowych powinni zawierać informacje o: [Gospodarowaniu odpadami]	Czy przewoźnicy promowi na swoich stronach internetowych powinni zawierać informacje o: [Ograniczaniu marnowania żywności]	Czy przewoźnicy promowi na swoich stronach internetowych powinni zawierać informacje o: [Zaangażowaniu społecznym]	Czy przewoźnicy promowi na swoich stronach internetowych powinni zawierać informacje o: [Stosowaniu kodeksu etycznego]	Czy przewoźnicy promowi na swoich stronach internetowych powinni zawierać informacje o: [Współpracy z lokalnymi partnerami i dostawcami]	Czy przewoźnicy promowi na swoich stronach internetowych powinni zawierać informacje o: [Bezpieczeństwie podróży]	Czy przewoźnicy promowi na swoich stronach internetowych powinni zawierać informacje o: [Wsparciu dla pasażerów ze specjalnymi potrzebami (np. niepełnosprawnością)]	Które z poniższych szczegółowych informacji dotyczących obsługi pasażera przewoźnicy promowi powinni dodatkowo umieszczać na swoich stronach internetowych: [ceny]	Które z poniższych szczegółowych informacji dotyczących obsługi pasażera przewoźnicy promowi powinni dodatkowo umieszczać na swoich stronach internetowych: [ułatwienia dla osób z trudnościami w poruszaniu się]	Które z poniższych szczegółowych informacji dotyczących obsługi pasażera przewoźnicy promowi powinni dodatkowo umieszczać na swoich stronach internetowych: [przewóz zwierząt]	Które z poniższych szczegółowych informacji dotyczących obsługi pasażera przewoźnicy promowi powinni dodatkowo umieszczać na swoich stronach internetowych: [ułatwienia dla podróżujących z dziećmi (dostępność łóżeczek dziecięcych, przewijaków, opieka dla dzieci)]	Które z poniższych szczegółowych informacji dotyczących obsługi pasażera przewoźnicy promowi powinni dodatkowo umieszczać na swoich stronach internetowych: [możliwość przewozu samochodów elektrycznych]	Które z poniższych szczegółowych informacji dotyczących obsługi pasażera przewoźnicy promowi powinni dodatkowo umieszczać na swoich stronach internetowych: [możliwość ładowania samochodów elektrycznych na pokładzie promu]	Które z poniższych szczegółowych informacji dotyczących obsługi pasażera przewoźnicy promowi powinni dodatkowo umieszczać na swoich stronach internetowych: [dostępność diet dla osób ze specjalnymi potrzebami żywieniowymi]	Które z poniższych szczegółowych informacji dotyczących obsługi pasażera przewoźnicy promowi powinni dodatkowo umieszczać na swoich stronach internetowych: [promocje]	Które z poniższych szczegółowych informacji dotyczących obsługi pasażera przewoźnicy promowi powinni dodatkowo umieszczać na swoich stronach internetowych: [atrakcje dostępne na pokładzie (casino, sklepy,disco)]	Które z poniższych szczegółowych informacji dotyczących obsługi pasażera przewoźnicy promowi powinni dodatkowo umieszczać na swoich stronach internetowych: [opieka medyczna na pokładzie]	Które z poniższych szczegółowych informacji dotyczących obsługi pasażera przewoźnicy promowi powinni dodatkowo umieszczać na swoich stronach internetowych: [informacja turystyczna o miejscu docelowym]	Które z poniższych szczegółowych informacji dotyczących obsługi pasażera przewoźnicy promowi powinni dodatkowo umieszczać na swoich stronach internetowych: [sprzedaż pakietów turystycznych]	Które z poniższych szczegółowych informacji dotyczących obsługi pasażera przewoźnicy promowi powinni dodatkowo umieszczać na swoich stronach internetowych: [historia przewoźnika]	Które z poniższych szczegółowych informacji dotyczących obsługi pasażera przewoźnicy promowi powinni dodatkowo umieszczać na swoich stronach internetowych: [informacja o posiadanych przez przewoźnika promach]	Które z poniższych szczegółowych informacji dotyczących obsługi pasażera przewoźnicy promowi powinni dodatkowo umieszczać na swoich stronach internetowych: [materiały prasowe o przewoźniku (zakładka "Piszą o nas")]	Które z poniższych szczegółowych informacji dotyczących obsługi pasażera przewoźnicy promowi powinni dodatkowo umieszczać na swoich stronach internetowych: [informacje dla potencjalnych pracowników]	Które z poniższych szczegółowych informacji dotyczących obsługi pasażera przewoźnicy promowi powinni dodatkowo umieszczać na swoich stronach internetowych: [certyfikaty jakości]	Które z poniższych szczegółowych informacji dotyczących obsługi pasażera przewoźnicy promowi powinni dodatkowo umieszczać na swoich stronach internetowych: [informacja o współpracy z otoczeniem społeczno-gospodarczym]	Które z poniższych szczegółowych informacji dotyczących obsługi pasażera przewoźnicy promowi powinni dodatkowo umieszczać na swoich stronach internetowych: [opinie pasażerów]	Które z poniższych szczegółowych informacji dotyczących obsługi pasażera przewoźnicy promowi powinni dodatkowo umieszczać na swoich stronach internetowych: [misja i wizja przedsiębiorstwa]
2023-03-30 11:38:41	od 11 do 22 lat	Tak	4 - zgadzam się	4 - zgadzam się	3 - obojętnie	4 - zgadzam się	3 - obojętnie	3 - obojętnie	3 - obojętnie	3 - obojętnie	5 - zdecydowanie się zgadzam	5 - zdecydowanie się zgadzam	4- zgadzam się	4- zgadzam się	4- zgadzam się	4- zgadzam się	4- zgadzam się	4- zgadzam się	4- zgadzam się	4- zgadzam się	4- zgadzam się	4- zgadzam się	4- zgadzam się	4- zgadzam się	3- obojętnie	4- zgadzam się	4- zgadzam się	4- zgadzam się	4- zgadzam się	3- obojętnie	4- zgadzam się	4- zgadzam się
2023-03-31 10:00:23	ponad 23 lata	Tak	5 - zdecydowanie się zgadzam	5 - zdecydowanie się zgadzam	5 - zdecydowanie się zgadzam	4 - zgadzam się	4 - zgadzam się	5 - zdecydowanie się zgadzam	4 - zgadzam się	4 - zgadzam się	5 - zdecydowanie się zgadzam	5 - zdecydowanie się zgadzam	5- zdecydowanie się zgadzam	5- zdecydowanie się zgadzam	5- zdecydowanie się zgadzam	5- zdecydowanie się zgadzam	5- zdecydowanie się zgadzam	5- zdecydowanie się zgadzam	5- zdecydowanie się zgadzam	5- zdecydowanie się zgadzam	4- zgadzam się	4- zgadzam się	4- zgadzam się	4- zgadzam się	3- obojętnie	3- obojętnie	3- obojętnie	3- obojętnie	3- obojętnie	4- zgadzam się	4- zgadzam się	3- obojętnie
2023-03-31 19:13:53	ponad 23 lata	Tak	1 - zdecydowanie się nie zgadzam	1 - zdecydowanie się nie zgadzam	1 - zdecydowanie się nie zgadzam	1 - zdecydowanie się nie zgadzam	1 - zdecydowanie się nie zgadzam	1 - zdecydowanie się nie zgadzam	1 - zdecydowanie się nie zgadzam	3 - obojętnie	1 - zdecydowanie się nie zgadzam	1 - zdecydowanie się nie zgadzam	1- zdecydowanie się nie zgadzam	1- zdecydowanie się nie zgadzam	1- zdecydowanie się nie zgadzam	1- zdecydowanie się nie zgadzam	1- zdecydowanie się nie zgadzam	1- zdecydowanie się nie zgadzam	1- zdecydowanie się nie zgadzam	1- zdecydowanie się nie zgadzam	1- zdecydowanie się nie zgadzam	1- zdecydowanie się nie zgadzam	2- nie zgadzam się	2- nie zgadzam się	1- zdecydowanie się nie zgadzam	1- zdecydowanie się nie zgadzam	1- zdecydowanie się nie zgadzam	2- nie zgadzam się	1- zdecydowanie się nie zgadzam	3- obojętnie	1- zdecydowanie się nie zgadzam	1- zdecydowanie się nie zgadzam
2023-04-03 08:45:46	do 10 lat	Tak	5 - zdecydowanie się zgadzam	5 - zdecydowanie się zgadzam	5 - zdecydowanie się zgadzam	5 - zdecydowanie się zgadzam	4 - zgadzam się	5 - zdecydowanie się zgadzam	5 - zdecydowanie się zgadzam	4 - zgadzam się	5 - zdecydowanie się zgadzam	5 - zdecydowanie się zgadzam	5- zdecydowanie się zgadzam	5- zdecydowanie się zgadzam	5- zdecydowanie się zgadzam	5- zdecydowanie się zgadzam	5- zdecydowanie się zgadzam	5- zdecydowanie się zgadzam	4- zgadzam się	5- zdecydowanie się zgadzam	5- zdecydowanie się zgadzam	5- zdecydowanie się zgadzam	4- zgadzam się	5- zdecydowanie się zgadzam	4- zgadzam się	5- zdecydowanie się zgadzam	4- zgadzam się	5- zdecydowanie się zgadzam	5- zdecydowanie się zgadzam	5- zdecydowanie się zgadzam	4- zgadzam się	5- zdecydowanie się zgadzam
2023-04-03 11:36:04	ponad 23 lata	Tak	4 - zgadzam się	2 - nie zgadzam się	2 - nie zgadzam się	4 - zgadzam się	4 - zgadzam się	2 - nie zgadzam się	4 - zgadzam się	4 - zgadzam się	5 - zdecydowanie się zgadzam	5 - zdecydowanie się zgadzam	5- zdecydowanie się zgadzam	5- zdecydowanie się zgadzam	5- zdecydowanie się zgadzam	5- zdecydowanie się zgadzam	5- zdecydowanie się zgadzam	4- zgadzam się	5- zdecydowanie się zgadzam	4- zgadzam się	3- obojętnie	5- zdecydowanie się zgadzam	3- obojętnie	4- zgadzam się	2- nie zgadzam się	3- obojętnie	3- obojętnie	3- obojętnie	4- zgadzam się	3- obojętnie	4- zgadzam się	2- nie zgadzam się
2023-04-03 15:37:05	ponad 23 lata	Tak	4 - zgadzam się	4 - zgadzam się	4 - zgadzam się	4 - zgadzam się	3 - obojętnie	4 - zgadzam się	4 - zgadzam się	2 - nie zgadzam się	4 - zgadzam się	4 - zgadzam się	4- zgadzam się	4- zgadzam się	4- zgadzam się	4- zgadzam się	4- zgadzam się	4- zgadzam się	4- zgadzam się	4- zgadzam się	4- zgadzam się	4- zgadzam się	4- zgadzam się	4- zgadzam się	4- zgadzam się	4- zgadzam się	4- zgadzam się	3- obojętnie	4- zgadzam się	4- zgadzam się	4- zgadzam się	4- zgadzam się
2023-04-06 11:31:16	od 11 do 22 lat	Tak	4 - zgadzam się	4 - zgadzam się	4 - zgadzam się	4 - zgadzam się	3 - obojętnie	5 - zdecydowanie się zgadzam	4 - zgadzam się	5 - zdecydowanie się zgadzam	5 - zdecydowanie się zgadzam	5 - zdecydowanie się zgadzam	5- zdecydowanie się zgadzam	5- zdecydowanie się zgadzam	5- zdecydowanie się zgadzam	5- zdecydowanie się zgadzam	5- zdecydowanie się zgadzam	4- zgadzam się	5- zdecydowanie się zgadzam	5- zdecydowanie się zgadzam	5- zdecydowanie się zgadzam	5- zdecydowanie się zgadzam	4- zgadzam się	4- zgadzam się	4- zgadzam się	5- zdecydowanie się zgadzam	4- zgadzam się	5- zdecydowanie się zgadzam	4- zgadzam się	5- zdecydowanie się zgadzam	4- zgadzam się	4- zgadzam się
2023-04-07 09:22:20	ponad 23 lata	Tak	5 - zdecydowanie się zgadzam	5 - zdecydowanie się zgadzam	5 - zdecydowanie się zgadzam	5 - zdecydowanie się zgadzam	5 - zdecydowanie się zgadzam	4 - zgadzam się	4 - zgadzam się	3 - obojętnie	5 - zdecydowanie się zgadzam	5 - zdecydowanie się zgadzam	5- zdecydowanie się zgadzam	5- zdecydowanie się zgadzam	5- zdecydowanie się zgadzam	5- zdecydowanie się zgadzam	5- zdecydowanie się zgadzam	5- zdecydowanie się zgadzam	5- zdecydowanie się zgadzam	4- zgadzam się	4- zgadzam się	5- zdecydowanie się zgadzam	4- zgadzam się	3- obojętnie	2- nie zgadzam się	4- zgadzam się	2- nie zgadzam się	2- nie zgadzam się	2- nie zgadzam się	3- obojętnie	5- zdecydowanie się zgadzam	4- zgadzam się
2023-04-07 23:38:00	ponad 23 lata	Tak	2 - nie zgadzam się	2 - nie zgadzam się	2 - nie zgadzam się	4 - zgadzam się	4 - zgadzam się	5 - zdecydowanie się zgadzam	4 - zgadzam się	4 - zgadzam się	5 - zdecydowanie się zgadzam	4 - zgadzam się	4- zgadzam się	4- zgadzam się	4- zgadzam się	4- zgadzam się	3- obojętnie	4- zgadzam się	4- zgadzam się	4- zgadzam się	4- zgadzam się	4- zgadzam się	5- zdecydowanie się zgadzam	5- zdecydowanie się zgadzam	3- obojętnie	4- zgadzam się	4- zgadzam się	4- zgadzam się	4- zgadzam się	5- zdecydowanie się zgadzam	4- zgadzam się	4- zgadzam się
2023-04-19 11:57:48	ponad 23 lata	Tak	4 - zgadzam się	5 - zdecydowanie się zgadzam	4 - zgadzam się	4 - zgadzam się	3 - obojętnie	3 - obojętnie	4 - zgadzam się	3 - obojętnie	5 - zdecydowanie się zgadzam	5 - zdecydowanie się zgadzam	5- zdecydowanie się zgadzam	4- zgadzam się	4- zgadzam się	4- zgadzam się	4- zgadzam się	4- zgadzam się	3- obojętnie	3- obojętnie	4- zgadzam się	4- zgadzam się	5- zdecydowanie się zgadzam	5- zdecydowanie się zgadzam	3- obojętnie	3- obojętnie	3- obojętnie	3- obojętnie	4- zgadzam się	3- obojętnie	3- obojętnie	3- obojętnie
2023-04-19 14:38:50	ponad 23 lata	Nie	2 - nie zgadzam się	2 - nie zgadzam się	2 - nie zgadzam się	2 - nie zgadzam się	1 - zdecydowanie się nie zgadzam	1 - zdecydowanie się nie zgadzam	4 - zgadzam się	1 - zdecydowanie się nie zgadzam	5 - zdecydowanie się zgadzam	5 - zdecydowanie się zgadzam	5- zdecydowanie się zgadzam	5- zdecydowanie się zgadzam	5- zdecydowanie się zgadzam	5- zdecydowanie się zgadzam	5- zdecydowanie się zgadzam	5- zdecydowanie się zgadzam	5- zdecydowanie się zgadzam	5- zdecydowanie się zgadzam	5- zdecydowanie się zgadzam	5- zdecydowanie się zgadzam	4- zgadzam się	5- zdecydowanie się zgadzam	4- zgadzam się	5- zdecydowanie się zgadzam	3- obojętnie	3- obojętnie	5- zdecydowanie się zgadzam	2- nie zgadzam się	4- zgadzam się	4- zgadzam się
