# Supplementary material for: Commitment to Sustainable Development Goals in marketing communications of ferry companies
Source: PLoS One. 2024 Dec 2;19(12):e0312767. doi: 10.1371/journal.pone.0312767 (PMC11611085; doi:10.1371/journal.pone.0312767)
Supplement: S2 Table — (XLSX) [file pone.0312767.s002.xlsx]

## Sheet: zbiorcza tabela_P
			SC1	SC2	SC3	SC4	SC5	SC6	SC7	SC8	SC9	SC10
	P1	Finnlines	3	5	5	5	0	5	0	3	5	1
	P2	Viking Line	5	5	5	5	5	2	0	4	4	3
	P3	Tallink	2	5	4	4	0	4	0	3	5	0
	P4	Eckerö Line	5	5	5	5	5	5	5	5	5	0
	P5	StenaLine	3	5	5	5	0	0	0	5	5	3
	P6	DFDS	0	5	5	5	0	5	0	5	5	5
	P7	TT-Line	5	5	0	0	0	0	0	0	5	5
	P8	Wasaline	0	3	0	0	0	0	0	0	1	1
	P9	Unity Line	0	0	0	0	0	0	0	0	0	0
	P10	Polferries	0	0	0	0	0	0	0	0	0	0
	P11	Bornholmnslinjen	0	0	0	0	0	0	0	0	0	0
	P12	Eckerölinjen	1	3	4	4	0	0	0	0	0	0
	P13	Destination Gotland	3	5	5	5	0	3	0	3	5	0
	P14	Scandlines	0	5	0	0	0	0	0	0	0	0
	P15	Żegluga Gdańska	0	0	0	0	0	0	0	0	0	0
	P16	Kołobrzeska Żegluga Pasażerska Sp. z o.o.	0	0	0	0	0	0	0	0	5	0
	P17	TS Laevad OÜ	0	0	0	0	0	2	2	2	5	5
	P18	Kihnu Veeteed	0	0	0	0	0	1	0	0	1	0
	P19	Tuule Liinid	0	0	0	0	0	0	1	0	0	5
	P20	Saimaa Travel	0	0	0	0	0	0	1	0	0	0
